# Supplementary material for: The Omicron Variant Is Associated with a Reduced Risk of the Post COVID-19 Condition and Its Main Phenotypes Compared to the Wild-Type Virus: Results from the EuCARE-POSTCOVID-19 Study
Source: Viruses. 2024 Sep 23;16(9):1500. doi: 10.3390/v16091500 (PMC11437468; doi:10.3390/v16091500)
Supplement: Supplementary file 1 [file viruses-16-01500-s001.zip]

Archive with 1 entries (1 files):
- viruses-3126874-supplementary.pdf
